# Supplementary material for: The Effects of Moderate-Intensity Physical Exercise and Yoga Interventions on Stress in Hispanic College Students: A Pilot Study
Source: Sports (Basel). 2025 Aug 13;13(8):266. doi: 10.3390/sports13080266 (PMC12390243; doi:10.3390/sports13080266)
Supplement: Supplementary file 1 [file sports-13-00266-s001.zip]

Archive with 1 entries (1 files):
- sports-3746777-supplementary.pdf
